# Supplementary material for: Nitrile Hydratase Genes Are Present in Multiple Eukaryotic Supergroups
Source: PLoS One. 2012 Apr 10;7(4):e32867. doi: 10.1371/journal.pone.0032867 (PMC3323583; doi:10.1371/journal.pone.0032867)
Supplement: Table S1 — List of taxa, and genomic and transcriptomic sequence databases searched, not including EBML/Genbank dbEST and non-redundant protein and nucleotide data. In each case, searches were conducted using the M. brevicollis nitrile hydratase protein sequence with tBLASTn (vs. nucleotide databases) and/or BLASTp (vs. protein databases) on default settings. (XLS) [file pone.0032867.s004.xls]

## Sheet: Sheet1
Opisthokonts
Opisthokonts	Holomycetes	Fungi	Ascomycota	Pezizomycotina	Capnodiales	Mycosphaerella graminicola = Zymoseptoria tritici	NCBI Eukaryotic Genomes
Opisthokonts	Holomycetes	Fungi	Ascomycota	Pezizomycotina	Capnodiales	Mycosphaerella graminicola IPO323 = Zymoseptoria tritici	NCBI Eukaryotic Genomes
Opisthokonts	Holomycetes	Fungi	Ascomycota	Pezizomycotina	Capnodiales	Septoria passerinii SP63	NCBI Eukaryotic Genomes
Opisthokonts	Holomycetes	Fungi	Ascomycota	Pezizomycotina	Chaetothyriales	Wangiella (Exophilia) dermatitidis	Broad Institute Fungal Genome Initiative Database
Opisthokonts	Holomycetes	Fungi	Ascomycota	Pezizomycotina	Diaporthales	Ophiognomonia clavigignenti-juglandacearum	NCBI Eukaryotic Genomes
Opisthokonts	Holomycetes	Fungi	Ascomycota	Pezizomycotina	Erysiphales	Blumeria graminis f. hordei DH14	NCBI Eukaryotic Genomes
Opisthokonts	Holomycetes	Fungi	Ascomycota	Pezizomycotina	Erysiphales	Erysiphe pisi	NCBI Eukaryotic Genomes
Opisthokonts	Holomycetes	Fungi	Ascomycota	Pezizomycotina	Eurotiales	Aspergillus clavatus NRRL 1	NCBI Eukaryotic Genomes
Opisthokonts	Holomycetes	Fungi	Ascomycota	Pezizomycotina	Eurotiales	Aspergillus comparative site	Broad Institute Fungal Genome Initiative Database
Opisthokonts	Holomycetes	Fungi	Ascomycota	Pezizomycotina	Eurotiales	Aspergillus flavus NRRL3357	NCBI Eukaryotic Genomes
Opisthokonts	Holomycetes	Fungi	Ascomycota	Pezizomycotina	Eurotiales	Aspergillus fumigatus	NCBI Eukaryotic Genomes
Opisthokonts	Holomycetes	Fungi	Ascomycota	Pezizomycotina	Eurotiales	Aspergillus nidulans	Broad Institute Fungal Genome Initiative Database
Opisthokonts	Holomycetes	Fungi	Ascomycota	Pezizomycotina	Eurotiales	Aspergillus nidulans FGSC A4	NCBI Eukaryotic Genomes
Opisthokonts	Holomycetes	Fungi	Ascomycota	Pezizomycotina	Eurotiales	Aspergillus niger CBS 513.88	NCBI Eukaryotic Genomes
Opisthokonts	Holomycetes	Fungi	Ascomycota	Pezizomycotina	Eurotiales	Aspergillus sojae NBRC 4239	NCBI Eukaryotic Genomes
Opisthokonts	Holomycetes	Fungi	Ascomycota	Pezizomycotina	Eurotiales	Aspergillus terreus	Broad Institute Fungal Genome Initiative Database
Opisthokonts	Holomycetes	Fungi	Ascomycota	Pezizomycotina	Eurotiales	Aspergillus terreus	NCBI Eukaryotic Genomes
Opisthokonts	Holomycetes	Fungi	Ascomycota	Pezizomycotina	Eurotiales	Aspergillus terreus NIH2624	NCBI Eukaryotic Genomes
Opisthokonts	Holomycetes	Fungi	Ascomycota	Pezizomycotina	Eurotiales	Neosartorya fischeri NRRL 181	NCBI Eukaryotic Genomes
Opisthokonts	Holomycetes	Fungi	Ascomycota	Pezizomycotina	Eurotiales	Penicillium chrysogenum Wisconsin 54-1255	NCBI Eukaryotic Genomes
Opisthokonts	Holomycetes	Fungi	Ascomycota	Pezizomycotina	Eurotiales	Penicillium marneffei ATCC 18224	NCBI Eukaryotic Genomes
Opisthokonts	Holomycetes	Fungi	Ascomycota	Pezizomycotina	Eurotiales	Talaromyces stipitatus ATCC 10500	NCBI Eukaryotic Genomes
Opisthokonts	Holomycetes	Fungi	Ascomycota	Pezizomycotina	Glomerellales	Colletotrichum graminicola	Broad Institute Fungal Genome Initiative Database
Opisthokonts	Holomycetes	Fungi	Ascomycota	Pezizomycotina	Glomerellales	Glomerella graminicola M1.001	NCBI Eukaryotic Genomes
Opisthokonts	Holomycetes	Fungi	Ascomycota	Pezizomycotina	Glomerellales	Verticillium albo-atrum VaMs.102	NCBI Eukaryotic Genomes
Opisthokonts	Holomycetes	Fungi	Ascomycota	Pezizomycotina	Glomerellales	Verticillium dahliae VdLs.17	Broad Institute Fungal Genome Initiative Database
Opisthokonts	Holomycetes	Fungi	Ascomycota	Pezizomycotina	Glomerellales	Verticillium dahliae VdLs.17	NCBI Eukaryotic Genomes
Opisthokonts	Holomycetes	Fungi	Ascomycota	Pezizomycotina	Helotiales	Botryotinia fuckeliana B05.10	NCBI Eukaryotic Genomes
Opisthokonts	Holomycetes	Fungi	Ascomycota	Pezizomycotina	Helotiales	Botrytis cinerea	Broad Institute Fungal Genome Initiative Database
Opisthokonts	Holomycetes	Fungi	Ascomycota	Pezizomycotina	Helotiales	Sclerotinia sclerotiorum	Broad Institute Fungal Genome Initiative Database
Opisthokonts	Holomycetes	Fungi	Ascomycota	Pezizomycotina	Helotiales	Sclerotinia sclerotiorum 1980 UF-70	NCBI Eukaryotic Genomes
Opisthokonts	Holomycetes	Fungi	Ascomycota	Pezizomycotina	Hypocreales	Aciculosporium take MAFF-241224	NCBI Eukaryotic Genomes
Opisthokonts	Holomycetes	Fungi	Ascomycota	Pezizomycotina	Hypocreales	Claviceps fusiformis PRL 1980	NCBI Eukaryotic Genomes
Opisthokonts	Holomycetes	Fungi	Ascomycota	Pezizomycotina	Hypocreales	Claviceps paspali RRC 1481	NCBI Eukaryotic Genomes
Opisthokonts	Holomycetes	Fungi	Ascomycota	Pezizomycotina	Hypocreales	Cordyceps militaris CM01	NCBI Eukaryotic Genomes
Opisthokonts	Holomycetes	Fungi	Ascomycota	Pezizomycotina	Hypocreales	Epichloe amarillans E57	NCBI Eukaryotic Genomes
Opisthokonts	Holomycetes	Fungi	Ascomycota	Pezizomycotina	Hypocreales	Epichloe brachyelytri E4804	NCBI Eukaryotic Genomes
Opisthokonts	Holomycetes	Fungi	Ascomycota	Pezizomycotina	Hypocreales	Epichloe festucae E2368	NCBI Eukaryotic Genomes
Opisthokonts	Holomycetes	Fungi	Ascomycota	Pezizomycotina	Hypocreales	Epichloe glyceriae E277	NCBI Eukaryotic Genomes
Opisthokonts	Holomycetes	Fungi	Ascomycota	Pezizomycotina	Hypocreales	Epichloe typhina E5819	NCBI Eukaryotic Genomes
Opisthokonts	Holomycetes	Fungi	Ascomycota	Pezizomycotina	Hypocreales	Fusarium graminearum	Broad Institute Fungal Genome Initiative Database
Opisthokonts	Holomycetes	Fungi	Ascomycota	Pezizomycotina	Hypocreales	Fusarium oxysporum	Broad Institute Fungal Genome Initiative Database
Opisthokonts	Holomycetes	Fungi	Ascomycota	Pezizomycotina	Hypocreales	Fusarium oxysporum	NCBI Eukaryotic Genomes
Opisthokonts	Holomycetes	Fungi	Ascomycota	Pezizomycotina	Hypocreales	Fusarium oxysporum Fo5176	NCBI Eukaryotic Genomes
Opisthokonts	Holomycetes	Fungi	Ascomycota	Pezizomycotina	Hypocreales	Fusarium verticillioides	Broad Institute Fungal Genome Initiative Database
Opisthokonts	Holomycetes	Fungi	Ascomycota	Pezizomycotina	Hypocreales	Gibberella moniliformis 7600	NCBI Eukaryotic Genomes
Opisthokonts	Holomycetes	Fungi	Ascomycota	Pezizomycotina	Hypocreales	Gibberella zeae PH-1	NCBI Eukaryotic Genomes
Opisthokonts	Holomycetes	Fungi	Ascomycota	Pezizomycotina	Hypocreales	Metarhizium acridum CQMa 102	NCBI Eukaryotic Genomes
Opisthokonts	Holomycetes	Fungi	Ascomycota	Pezizomycotina	Hypocreales	Metarhizium anisopliae ARSEF 23	NCBI Eukaryotic Genomes
Opisthokonts	Holomycetes	Fungi	Ascomycota	Pezizomycotina	Hypocreales	Nectria haematococca mpVI 77-13-4	NCBI Eukaryotic Genomes
Opisthokonts	Holomycetes	Fungi	Ascomycota	Pezizomycotina	Hypocreales	Neotyphodium gansuense E7080	NCBI Eukaryotic Genomes
Opisthokonts	Holomycetes	Fungi	Ascomycota	Pezizomycotina	Hypocreales	Periglandula ipomoeae IasaF13	NCBI Eukaryotic Genomes
Opisthokonts	Holomycetes	Fungi	Ascomycota	Pezizomycotina	Hypocreales	Trichoderma atroviride IMI 206040	NCBI Eukaryotic Genomes
Opisthokonts	Holomycetes	Fungi	Ascomycota	Pezizomycotina	Hypocreales	Trichoderma reesei QM6a	NCBI Eukaryotic Genomes
Opisthokonts	Holomycetes	Fungi	Ascomycota	Pezizomycotina	Hypocreales	Trichoderma virens Gv29-8	NCBI Eukaryotic Genomes
Opisthokonts	Holomycetes	Fungi	Ascomycota	Pezizomycotina	Leotiomycetes	Geomyces destructans	Broad Institute Fungal Genome Initiative Database
Opisthokonts	Holomycetes	Fungi	Ascomycota	Pezizomycotina	Leotiomycetes	Geomyces destructans 20631-21	NCBI Eukaryotic Genomes
Opisthokonts	Holomycetes	Fungi	Ascomycota	Pezizomycotina	Magnaporthales	Gaeumannomyces graminis	Broad Institute Fungal Genome Initiative Database
Opisthokonts	Holomycetes	Fungi	Ascomycota	Pezizomycotina	Magnaporthales	Gaeumannomyces graminis var. tritici R3-111a-1	NCBI Eukaryotic Genomes
Opisthokonts	Holomycetes	Fungi	Ascomycota	Pezizomycotina	Magnaporthales	Magnaporthe oryzae	Broad Institute Fungal Genome Initiative Database
Opisthokonts	Holomycetes	Fungi	Ascomycota	Pezizomycotina	Magnaporthales	Magnaporthe oryzae 70-15	NCBI Eukaryotic Genomes
Opisthokonts	Holomycetes	Fungi	Ascomycota	Pezizomycotina	Magnaporthales	Magnaporthe poae	Broad Institute Fungal Genome Initiative Database
Opisthokonts	Holomycetes	Fungi	Ascomycota	Pezizomycotina	Magnaporthales	Magnaporthe poae ATCC 64411	NCBI Eukaryotic Genomes
Opisthokonts	Holomycetes	Fungi	Ascomycota	Pezizomycotina	Onygenales	Ajellomyces capsulatus	NCBI Eukaryotic Genomes
Opisthokonts	Holomycetes	Fungi	Ascomycota	Pezizomycotina	Onygenales	Ajellomyces dermatitidis	NCBI Eukaryotic Genomes
Opisthokonts	Holomycetes	Fungi	Ascomycota	Pezizomycotina	Onygenales	Arthroderma benhamiae CBS 112371	NCBI Eukaryotic Genomes
Opisthokonts	Holomycetes	Fungi	Ascomycota	Pezizomycotina	Onygenales	Arthroderma gypseum CBS 118893	NCBI Eukaryotic Genomes
Opisthokonts	Holomycetes	Fungi	Ascomycota	Pezizomycotina	Onygenales	Arthroderma otae CBS 113480	NCBI Eukaryotic Genomes
Opisthokonts	Holomycetes	Fungi	Ascomycota	Pezizomycotina	Onygenales	Ascosphaera apis ARSEF 7405	NCBI Eukaryotic Genomes
Opisthokonts	Holomycetes	Fungi	Ascomycota	Pezizomycotina	Onygenales	Blastomyces dermatitidis	Broad Institute Fungal Genome Initiative Database
Opisthokonts	Holomycetes	Fungi	Ascomycota	Pezizomycotina	Onygenales	Coccidioides immitis	Broad Institute Fungal Genome Initiative Database
Opisthokonts	Holomycetes	Fungi	Ascomycota	Pezizomycotina	Onygenales	Coccidioides immitis	NCBI Eukaryotic Genomes
Opisthokonts	Holomycetes	Fungi	Ascomycota	Pezizomycotina	Onygenales	Coccidioides immitis RS	NCBI Eukaryotic Genomes
Opisthokonts	Holomycetes	Fungi	Ascomycota	Pezizomycotina	Onygenales	Coccidioides posadasii	Broad Institute Fungal Genome Initiative Database
Opisthokonts	Holomycetes	Fungi	Ascomycota	Pezizomycotina	Onygenales	Coccidioides posadasii	NCBI Eukaryotic Genomes
Opisthokonts	Holomycetes	Fungi	Ascomycota	Pezizomycotina	Onygenales	Histoplasma capsulatum	Broad Institute Fungal Genome Initiative Database
Opisthokonts	Holomycetes	Fungi	Ascomycota	Pezizomycotina	Onygenales	Lacazia loboi	Broad Institute Fungal Genome Initiative Database
Opisthokonts	Holomycetes	Fungi	Ascomycota	Pezizomycotina	Onygenales	Microsporum canis = Arthroderma otae	Broad Institute Fungal Genome Initiative Database
Opisthokonts	Holomycetes	Fungi	Ascomycota	Pezizomycotina	Onygenales	Microsporum gypseum = Arthroderma gypseum	Broad Institute Fungal Genome Initiative Database
Opisthokonts	Holomycetes	Fungi	Ascomycota	Pezizomycotina	Onygenales	Paracoccidioides brasiliensis	Broad Institute Fungal Genome Initiative Database
Opisthokonts	Holomycetes	Fungi	Ascomycota	Pezizomycotina	Onygenales	Paracoccidioides brasiliensis	NCBI Eukaryotic Genomes
Opisthokonts	Holomycetes	Fungi	Ascomycota	Pezizomycotina	Onygenales	Trichophyton equinum	Broad Institute Fungal Genome Initiative Database
Opisthokonts	Holomycetes	Fungi	Ascomycota	Pezizomycotina	Onygenales	Trichophyton equinum CBS 127.97	NCBI Eukaryotic Genomes
Opisthokonts	Holomycetes	Fungi	Ascomycota	Pezizomycotina	Onygenales	Trichophyton rubrum	Broad Institute Fungal Genome Initiative Database
Opisthokonts	Holomycetes	Fungi	Ascomycota	Pezizomycotina	Onygenales	Trichophyton rubrum CBS 118892	NCBI Eukaryotic Genomes
Opisthokonts	Holomycetes	Fungi	Ascomycota	Pezizomycotina	Onygenales	Trichophyton tonsurans	Broad Institute Fungal Genome Initiative Database
Opisthokonts	Holomycetes	Fungi	Ascomycota	Pezizomycotina	Onygenales	Trichophyton tonsurans CBS 112818	NCBI Eukaryotic Genomes
Opisthokonts	Holomycetes	Fungi	Ascomycota	Pezizomycotina	Onygenales	Uncinocarpus reesii	Broad Institute Fungal Genome Initiative Database
Opisthokonts	Holomycetes	Fungi	Ascomycota	Pezizomycotina	Onygenales	Uncinocarpus reesii 1704	NCBI Eukaryotic Genomes
Opisthokonts	Holomycetes	Fungi	Ascomycota	Pezizomycotina	Ophiostomatales	Grosmannia clavigera	NCBI Eukaryotic Genomes
Opisthokonts	Holomycetes	Fungi	Ascomycota	Pezizomycotina	Orbiliales	Arthrobotrys oligospora ATCC 24927	NCBI Eukaryotic Genomes
Opisthokonts	Holomycetes	Fungi	Ascomycota	Pezizomycotina	Pezizales	Tuber melanosporum	NCBI Eukaryotic Genomes
Opisthokonts	Holomycetes	Fungi	Ascomycota	Pezizomycotina	Pleosporales	Alternaria brassicicola ATCC 96836	NCBI Eukaryotic Genomes
Opisthokonts	Holomycetes	Fungi	Ascomycota	Pezizomycotina	Pleosporales	Phaeosphaeria nodorum SN15	NCBI Eukaryotic Genomes
Opisthokonts	Holomycetes	Fungi	Ascomycota	Pezizomycotina	Pleosporales	Pyrenophora teres f. teres 0-1	NCBI Eukaryotic Genomes
Opisthokonts	Holomycetes	Fungi	Ascomycota	Pezizomycotina	Pleosporales	Pyrenophora tritici-repentis	Broad Institute Fungal Genome Initiative Database
Opisthokonts	Holomycetes	Fungi	Ascomycota	Pezizomycotina	Pleosporales	Pyrenophora tritici-repentis Pt-1C-BFP	NCBI Eukaryotic Genomes
Opisthokonts	Holomycetes	Fungi	Ascomycota	Pezizomycotina	Pleosporales	Stagonospora nodorum	Broad Institute Fungal Genome Initiative Database
Opisthokonts	Holomycetes	Fungi	Ascomycota	Pezizomycotina	Sordariales	Chaetomium globosum	Broad Institute Fungal Genome Initiative Database
Opisthokonts	Holomycetes	Fungi	Ascomycota	Pezizomycotina	Sordariales	Chaetomium globosum CBS 148.51	NCBI Eukaryotic Genomes
Opisthokonts	Holomycetes	Fungi	Ascomycota	Pezizomycotina	Sordariales	Chaetomium thermophilum var. thermophilum DSM 1495	NCBI Eukaryotic Genomes
Opisthokonts	Holomycetes	Fungi	Ascomycota	Pezizomycotina	Sordariales	Neurospora crassa	Broad Institute Fungal Genome Initiative Database
Opisthokonts	Holomycetes	Fungi	Ascomycota	Pezizomycotina	Sordariales	Neurospora crassa OR74A	NCBI Eukaryotic Genomes
Opisthokonts	Holomycetes	Fungi	Ascomycota	Pezizomycotina	Sordariales	Neurospora tetrasperma	NCBI Eukaryotic Genomes
Opisthokonts	Holomycetes	Fungi	Ascomycota	Pezizomycotina	Sordariales	Neurospora tetrasperma FGSC 2508	NCBI Eukaryotic Genomes
Opisthokonts	Holomycetes	Fungi	Ascomycota	Pezizomycotina	Sordariales	Podospora anserina S mat+	NCBI Eukaryotic Genomes
Opisthokonts	Holomycetes	Fungi	Ascomycota	Pezizomycotina	Sordariales	Sordaria macrospora	NCBI Eukaryotic Genomes
Opisthokonts	Holomycetes	Fungi	Ascomycota	Saccharomycotina	Saccharomycetales	Ashbya gossypii ATCC 10895	NCBI Eukaryotic Genomes
Opisthokonts	Holomycetes	Fungi	Ascomycota	Saccharomycotina	Saccharomycetales	Candida albicans	Broad Institute Fungal Genome Initiative Database
Opisthokonts	Holomycetes	Fungi	Ascomycota	Saccharomycotina	Saccharomycetales	Candida albicans	NCBI Eukaryotic Genomes
Opisthokonts	Holomycetes	Fungi	Ascomycota	Saccharomycotina	Saccharomycetales	Candida comparative site	Broad Institute Fungal Genome Initiative Database
Opisthokonts	Holomycetes	Fungi	Ascomycota	Saccharomycotina	Saccharomycetales	Candida dubliniensis CD36	NCBI Eukaryotic Genomes
Opisthokonts	Holomycetes	Fungi	Ascomycota	Saccharomycotina	Saccharomycetales	Candida glabrata	NCBI Eukaryotic Genomes
Opisthokonts	Holomycetes	Fungi	Ascomycota	Saccharomycotina	Saccharomycetales	Candida guilliermondii	Broad Institute Fungal Genome Initiative Database
Opisthokonts	Holomycetes	Fungi	Ascomycota	Saccharomycotina	Saccharomycetales	Candida lusitaniae	Broad Institute Fungal Genome Initiative Database
Opisthokonts	Holomycetes	Fungi	Ascomycota	Saccharomycotina	Saccharomycetales	Candida parapsilosis CDC317	NCBI Eukaryotic Genomes
Opisthokonts	Holomycetes	Fungi	Ascomycota	Saccharomycotina	Saccharomycetales	Candida tenuis ATCC 10573	NCBI Eukaryotic Genomes
Opisthokonts	Holomycetes	Fungi	Ascomycota	Saccharomycotina	Saccharomycetales	Candida tropicalis	Broad Institute Fungal Genome Initiative Database
Opisthokonts	Holomycetes	Fungi	Ascomycota	Saccharomycotina	Saccharomycetales	Candida tropicalis MYA-3404	NCBI Eukaryotic Genomes
Opisthokonts	Holomycetes	Fungi	Ascomycota	Saccharomycotina	Saccharomycetales	Clavispora lusitaniae ATCC 42720	NCBI Eukaryotic Genomes
Opisthokonts	Holomycetes	Fungi	Ascomycota	Saccharomycotina	Saccharomycetales	Debaryomyces hansenii CBS767	NCBI Eukaryotic Genomes
Opisthokonts	Holomycetes	Fungi	Ascomycota	Saccharomycotina	Saccharomycetales	Kluyveromyces aestuarii ATCC 18862	NCBI Eukaryotic Genomes
Opisthokonts	Holomycetes	Fungi	Ascomycota	Saccharomycotina	Saccharomycetales	Kluyveromyces lactis NRRL Y-1140	NCBI Eukaryotic Genomes
Opisthokonts	Holomycetes	Fungi	Ascomycota	Saccharomycotina	Saccharomycetales	Kluyveromyces wickerhamii UCD 54-210	NCBI Eukaryotic Genomes
Opisthokonts	Holomycetes	Fungi	Ascomycota	Saccharomycotina	Saccharomycetales	Lachancea kluyveri NRRL Y-12651	NCBI Eukaryotic Genomes
Opisthokonts	Holomycetes	Fungi	Ascomycota	Saccharomycotina	Saccharomycetales	Lachancea thermotolerans CBS 6340	NCBI Eukaryotic Genomes
Opisthokonts	Holomycetes	Fungi	Ascomycota	Saccharomycotina	Saccharomycetales	Lachancea waltii NCYC 2644	NCBI Eukaryotic Genomes
Opisthokonts	Holomycetes	Fungi	Ascomycota	Saccharomycotina	Saccharomycetales	Lodderomyces elongisporus	Broad Institute Fungal Genome Initiative Database
Opisthokonts	Holomycetes	Fungi	Ascomycota	Saccharomycotina	Saccharomycetales	Lodderomyces elongisporus NRRL YB-4239	NCBI Eukaryotic Genomes
Opisthokonts	Holomycetes	Fungi	Ascomycota	Saccharomycotina	Saccharomycetales	Meyerozyma guilliermondii ATCC 6260	NCBI Eukaryotic Genomes
Opisthokonts	Holomycetes	Fungi	Ascomycota	Saccharomycotina	Saccharomycetales	Naumovozyma castellii NRRL Y-12630	NCBI Eukaryotic Genomes
Opisthokonts	Holomycetes	Fungi	Ascomycota	Saccharomycotina	Saccharomycetales	Pichia angusta DL-1	NCBI Eukaryotic Genomes
Opisthokonts	Holomycetes	Fungi	Ascomycota	Saccharomycotina	Saccharomycetales	Pichia pastoris DSMZ 70382	NCBI Eukaryotic Genomes
Opisthokonts	Holomycetes	Fungi	Ascomycota	Saccharomycotina	Saccharomycetales	Pichia pastoris GS115	NCBI Eukaryotic Genomes
Opisthokonts	Holomycetes	Fungi	Ascomycota	Saccharomycotina	Saccharomycetales	Saccharomyces bayanus	NCBI Eukaryotic Genomes
Opisthokonts	Holomycetes	Fungi	Ascomycota	Saccharomycotina	Saccharomycetales	Saccharomyces bayanus	Broad Institute Fungal Genome Initiative Database
Opisthokonts	Holomycetes	Fungi	Ascomycota	Saccharomycotina	Saccharomycetales	Saccharomyces cerevisiae	NCBI Eukaryotic Genomes
Opisthokonts	Holomycetes	Fungi	Ascomycota	Saccharomycotina	Saccharomycetales	Saccharomyces cerevisiae (RM11-1a)	Broad Institute Fungal Genome Initiative Database
Opisthokonts	Holomycetes	Fungi	Ascomycota	Saccharomycotina	Saccharomycetales	Saccharomyces kudriavzevii IFO 1802	NCBI Eukaryotic Genomes
Opisthokonts	Holomycetes	Fungi	Ascomycota	Saccharomycotina	Saccharomycetales	Saccharomyces mikatae	NCBI Eukaryotic Genomes
Opisthokonts	Holomycetes	Fungi	Ascomycota	Saccharomycotina	Saccharomycetales	Saccharomyces mikatae	Broad Institute Fungal Genome Initiative Database
Opisthokonts	Holomycetes	Fungi	Ascomycota	Saccharomycotina	Saccharomycetales	Saccharomyces paradoxus	Broad Institute Fungal Genome Initiative Database
Opisthokonts	Holomycetes	Fungi	Ascomycota	Saccharomycotina	Saccharomycetales	Saccharomyces paradoxus NRRL Y-17217	NCBI Eukaryotic Genomes
Opisthokonts	Holomycetes	Fungi	Ascomycota	Saccharomycotina	Saccharomycetales	Saccharomyces pastorianus Weihenstephan 34/70	NCBI Eukaryotic Genomes
Opisthokonts	Holomycetes	Fungi	Ascomycota	Saccharomycotina	Saccharomycetales	Scheffersomyces stipitis CBS 6054	NCBI Eukaryotic Genomes
Opisthokonts	Holomycetes	Fungi	Ascomycota	Saccharomycotina	Saccharomycetales	Spathaspora passalidarum NRRL Y-27907	NCBI Eukaryotic Genomes
Opisthokonts	Holomycetes	Fungi	Ascomycota	Saccharomycotina	Saccharomycetales	Vanderwaltozyma polyspora DSM 70294	NCBI Eukaryotic Genomes
Opisthokonts	Holomycetes	Fungi	Ascomycota	Saccharomycotina	Saccharomycetales	Wickerhamomyces anomalus NRRL Y-366	NCBI Eukaryotic Genomes
Opisthokonts	Holomycetes	Fungi	Ascomycota	Saccharomycotina	Saccharomycetales	Yarrowia lipolytica CLIB122	NCBI Eukaryotic Genomes
Opisthokonts	Holomycetes	Fungi	Ascomycota	Saccharomycotina	Saccharomycetales	Zygosaccharomyces rouxii CBS 732	NCBI Eukaryotic Genomes
Opisthokonts	Holomycetes	Fungi	Ascomycota	Taphrinomycotina	(-)	Saitoella complicata	tbESTdb EST Database
Opisthokonts	Holomycetes	Fungi	Ascomycota	Taphrinomycotina	Schizosaccharomycetales	Schizosaccharomyces cryophilus OY26	NCBI Eukaryotic Genomes
Opisthokonts	Holomycetes	Fungi	Ascomycota	Taphrinomycotina	Schizosaccharomycetales	Schizosaccharomyces japonicus	Broad Institute Fungal Genome Initiative Database
Opisthokonts	Holomycetes	Fungi	Ascomycota	Taphrinomycotina	Schizosaccharomycetales	Schizosaccharomyces japonicus yFS275	NCBI Eukaryotic Genomes
Opisthokonts	Holomycetes	Fungi	Ascomycota	Taphrinomycotina	Schizosaccharomycetales	Schizosaccharomyces octosporus	Broad Institute Fungal Genome Initiative Database
Opisthokonts	Holomycetes	Fungi	Ascomycota	Taphrinomycotina	Schizosaccharomycetales	Schizosaccharomyces octosporus yFS286	NCBI Eukaryotic Genomes
Opisthokonts	Holomycetes	Fungi	Ascomycota	Taphrinomycotina	Schizosaccharomycetales	Schizosaccharomyces pombe	Broad Institute Fungal Genome Initiative Database
Opisthokonts	Holomycetes	Fungi	Ascomycota	Taphrinomycotina	Schizosaccharomycetales	Schizosaccharomyces pombe	NCBI Eukaryotic Genomes
Opisthokonts	Holomycetes	Fungi	Ascomycota	Taphrinomycotina	Taphrinales	Taphrina deformans	tbESTdb EST Database
Opisthokonts	Holomycetes	Fungi	Basidiomycota	Agaricomycetes	Agaricales	Laccaria bicolor S238N-H82	NCBI Eukaryotic Genomes
Opisthokonts	Holomycetes	Fungi	Basidiomycota	Agaricomycotina	Agaricales	Coprinopsis cinerea okayama7#130	NCBI Eukaryotic Genomes
Opisthokonts	Holomycetes	Fungi	Basidiomycota	Agaricomycotina	Agaricales	Coprinus cinereus	Broad Institute Fungal Genome Initiative Database
Opisthokonts	Holomycetes	Fungi	Basidiomycota	Agaricomycotina	Agaricales	Moniliophthora perniciosa FA553	NCBI Eukaryotic Genomes
Opisthokonts	Holomycetes	Fungi	Basidiomycota	Agaricomycotina	Agaricales	Schizophyllum commune H4-8	NCBI Eukaryotic Genomes
Opisthokonts	Holomycetes	Fungi	Basidiomycota	Agaricomycotina	Boletales	Serpula lacrymans	NCBI Eukaryotic Genomes
Opisthokonts	Holomycetes	Fungi	Basidiomycota	Agaricomycotina	Corticiales	Phanerochaete chrysosporium RP-78	NCBI Eukaryotic Genomes
Opisthokonts	Holomycetes	Fungi	Basidiomycota	Agaricomycotina	Polyporales	Postia placenta Mad-698-R	NCBI Eukaryotic Genomes
Opisthokonts	Holomycetes	Fungi	Basidiomycota	Agaricomycotina	Tremellales	Cryptococcus gattii R265	NCBI Eukaryotic Genomes
Opisthokonts	Holomycetes	Fungi	Basidiomycota	Agaricomycotina	Tremellales	Cryptococcus gattii WM276	NCBI Eukaryotic Genomes
Opisthokonts	Holomycetes	Fungi	Basidiomycota	Agaricomycotina	Tremellales	Cryptococcus neoformans	NCBI Eukaryotic Genomes
Opisthokonts	Holomycetes	Fungi	Basidiomycota	Agaricomycotina	Tremellales	Cryptococcus neoformans serotype A	Broad Institute Fungal Genome Initiative Database
Opisthokonts	Holomycetes	Fungi	Basidiomycota	Agaricomycotina	Tremellales	Cryptococcus neoformans serotype B	Broad Institute Fungal Genome Initiative Database
Opisthokonts	Holomycetes	Fungi	Basidiomycota	Pucciniomycotina	Microbotryales	Microbotryum violaceum	Broad Institute Fungal Genome Initiative Database
Opisthokonts	Holomycetes	Fungi	Basidiomycota	Pucciniomycotina	Microbotryales	Microbotryum violaceum p1A1 Lamole	NCBI Eukaryotic Genomes
Opisthokonts	Holomycetes	Fungi	Basidiomycota	Pucciniomycotina	Mixiales	Mixia osmundae IAM 14324	NCBI Eukaryotic Genomes
Opisthokonts	Holomycetes	Fungi	Basidiomycota	Pucciniomycotina	Pucciniales	Melampsora larici-populina 98AG31	NCBI Eukaryotic Genomes
Opisthokonts	Holomycetes	Fungi	Basidiomycota	Pucciniomycotina	Pucciniales	Puccinia graminis	Broad Institute Fungal Genome Initiative Database
Opisthokonts	Holomycetes	Fungi	Basidiomycota	Pucciniomycotina	Pucciniales	Puccinia graminis f. sp. tritici CRL 75-36-700-3	NCBI Eukaryotic Genomes
Opisthokonts	Holomycetes	Fungi	Basidiomycota	Pucciniomycotina	Pucciniales	Puccinia striiformis f. sp. tritici PST-130	NCBI Eukaryotic Genomes
Opisthokonts	Holomycetes	Fungi	Basidiomycota	Pucciniomycotina	Pucciniales	Puccinia triticina	Broad Institute Fungal Genome Initiative Database
Opisthokonts	Holomycetes	Fungi	Basidiomycota	Pucciniomycotina	Pucciniales	Puccinia triticina 1-1 BBBD Race 1	NCBI Eukaryotic Genomes
Opisthokonts	Holomycetes	Fungi	Basidiomycota	Pucciniomycotina	Sporidiobolales	Rhodotorula glutinis ATCC 204091	NCBI Eukaryotic Genomes
Opisthokonts	Holomycetes	Fungi	Basidiomycota	Ustilagomycotina	Malasseziales	Malassezia globosa CBS 7966	NCBI Eukaryotic Genomes
Opisthokonts	Holomycetes	Fungi	Basidiomycota	Ustilagomycotina	Malasseziales	Malassezia restricta CBS 7877	NCBI Eukaryotic Genomes
Opisthokonts	Holomycetes	Fungi	Basidiomycota	Ustilagomycotina	Ustilaginales	Ustilago maydis	Broad Institute Fungal Genome Initiative Database
Opisthokonts	Holomycetes	Fungi	Basidiomycota	Ustilagomycotina	Ustilaginales	Ustilago maydis 521	NCBI Eukaryotic Genomes
Opisthokonts	Holomycetes	Fungi	Blastocladiomycota	Blastocladiaceae	(-)	Allomyces macrogynus	Broad Institute Fungal Genome Initiative Database
Opisthokonts	Holomycetes	Fungi	Blastocladiomycota	Blastocladiaceae	(-)	Allomyces macrogynus	tbESTdb EST Database
Opisthokonts	Holomycetes	Fungi	Blastocladiomycota	Blastocladiaceae	(-)	Allomyces macrogynus ATCC 38327	Broad Institute Origins of Multicellularity Project
Opisthokonts	Holomycetes	Fungi	Chytridiomycota	Chytridiomycetes	Chytridiales	Batrachochytrium dendrobatidis	Broad Institute Fungal Genome Initiative Database
Opisthokonts	Holomycetes	Fungi	Chytridiomycota	Chytridiomycetes	Chytridiales	Batrachochytrium dendrobatidis	tbESTdb EST Database
Opisthokonts	Holomycetes	Fungi	Chytridiomycota	Chytridiomycetes	Spizellomycetales	Spizellomyces punctatus	Broad Institute Fungal Genome Initiative Database
Opisthokonts	Holomycetes	Fungi	Chytridiomycota	Chytridiomycetes	Spizellomycetales	Spizellomyces punctatus	tbESTdb EST Database
Opisthokonts	Holomycetes	Fungi	Chytridiomycota	Chytridiomycetes	Spizellomycetales	Spizellomyces punctatus DAOM BR117	Broad Institute Origins of Multicellularity Project
Opisthokonts	Holomycetes	Fungi	Chytridiomycota	Neocallimastigales	(-)	Neocallimastix patriciarum	tbESTdb EST Database
Opisthokonts	Holomycetes	Fungi	Microsporidia	(-)	(-)	Antonospora locustae	tbESTdb EST Database
Opisthokonts	Holomycetes	Fungi	Microsporidia	(-)	(-)	Nematocida parisii	NCBI Eukaryotic Genomes
Opisthokonts	Holomycetes	Fungi	Microsporidia	(-)	(-)	Nematocida parisii ERTm1	Broad Institute Fungal Genome Initiative Database
Opisthokonts	Holomycetes	Fungi	Microsporidia	(-)	(-)	Nematocida parisii ERTm2 and ERTm3	Broad Institute Fungal Genome Initiative Database
Opisthokonts	Holomycetes	Fungi	Microsporidia	(-)	(-)	Octosporea bayeri OER-3-3	NCBI Eukaryotic Genomes
Opisthokonts	Holomycetes	Fungi	Microsporidia	Apansosporoblastina	Nosemtidae	Nosema ceranae BRL01	NCBI Eukaryotic Genomes
Opisthokonts	Holomycetes	Fungi	Microsporidia	Apansporoblastina	Enterocytozoonidae	Enterocytozoon bieneusi H348	NCBI Eukaryotic Genomes
Opisthokonts	Holomycetes	Fungi	Microsporidia	Apansporoblastina	Unikaryonidae	Encephalitozoon cuniculi	NCBI Eukaryotic Genomes
Opisthokonts	Holomycetes	Fungi	Microsporidia	Apansporoblastina	Unikaryonidae	Encephalitozoon cuniculi	Broad Institute Fungal Genome Initiative Database
Opisthokonts	Holomycetes	Fungi	Microsporidia	Apansporoblastina	Unikaryonidae	Encephalitozoon cuniculi	NCBI Eukaryotic Genomes
Opisthokonts	Holomycetes	Fungi	Microsporidia	Apansporoblastina	Unikaryonidae	Encephalitozoon intestinalis ATCC 50506	NCBI Eukaryotic Genomes
Opisthokonts	Holomycetes	Fungi	Microsporidia	Pansporoblastina	Pleistophoridae	Vavraia culicis 'floridensis'	NCBI Eukaryotic Genomes
Opisthokonts	Holomycetes	Fungi	Microsporidia	Pansporoblastina	Pleistophoridae	Vavraia culicis floridensis	Broad Institute Fungal Genome Initiative Database
Opisthokonts	Holomycetes	Fungi	Zygomycota	Mucoromycetes	Mortierellales	Mortierella verticillata	tbESTdb EST Database
Opisthokonts	Holomycetes	Fungi	Zygomycota	Mucoromycetes	Mortierellales	Mortierella verticillata NRRL 6337	Broad Institute Origins of Multicellularity Project
Opisthokonts	Holomycetes	Fungi	Zygomycota	Mucoromycetes	Mucorales	Rhizopus oryzae	Broad Institute Fungal Genome Initiative Database
Opisthokonts	Holomycetes	Fungi	Zygomycota	Mucoromycetes	Mucorales	Rhizopus oryzae	tbESTdb EST Database
Opisthokonts	Holomycetes	Nucleariids	(-)	(-)	(-)	Nuclearia simplex strain 2	tbESTdb EST Database
Opisthokonts	Holomycetes	Nucleariids	(-)	(-)	(-)	Nuclearia simplex strain 4	tbESTdb EST Database
Opisthokonts	Holozoa	Choanoflagellata	Craspedida	Salpingoecidae	(-)	Monosiga brevicollis	tbESTdb EST Database
Opisthokonts	Holozoa	Choanoflagellata	Craspedida	Salpingoecidae	(-)	Monosiga brevicollis MX1	Broad Institute Origins of Multicellularity Project
Opisthokonts	Holozoa	Choanoflagellata	Craspedida	Salpingoecidae	(-)	Monosiga ovata	tbESTdb EST Database
Opisthokonts	Holozoa	Choanoflagellata	Craspedida	Salpingoecidae	(-)	Salpingoeca rosetta = Proterospongia sp. ATCC 50818	Broad Institute Origins of Multicellularity Project
Opisthokonts	Holozoa	Choanoflagellata	Craspedida	Salpingoecidae	(-)	Salpingoeca rosetta = Proterospongia sp. ATCC 50818	tbESTdb EST Database
Opisthokonts	Holozoa	Ichthyosporea	Filasterea	(-)	(-)	Capsaspora owczarzaki	tbESTdb EST Database
Opisthokonts	Holozoa	Ichthyosporea	Filasterea	(-)	(-)	Capsaspora owczarzaki ATCC 30864	Broad Institute Origins of Multicellularity Project
Opisthokonts	Holozoa	Ichthyosporea	Ichthyophonida	Amoebidiaceae	(-)	Amoebidium parasiticum	tbESTdb EST Database
Opisthokonts	Holozoa	Ichthyosporea	Ichthyophonida	(-)	(-)	Sphaeroforma arctica	tbESTdb EST Database
Opisthokonts	Holozoa	Ichthyosporea	Ichthyophonida	(-)	(-)	Sphaeroforma arctica JP610	Broad Institute Origins of Multicellularity Project
Opisthokonts	Holozoa	Metazoa	Annelida	Clitellata	Hirudinea	Helobdella robusta	JGI Genome Database
Opisthokonts	Holozoa	Metazoa	Annelida	Polychaeta	Scolecida	Capitella intestinalis	JGI Genome Database
Opisthokonts	Holozoa	Metazoa	Arthropoda	Chelicerata	Acari	Ixodes scapularis	NCBI Eukaryotic Genomes
Opisthokonts	Holozoa	Metazoa	Arthropoda	Chelicerata	Acari	Rhipicephalus microplus	NCBI Eukaryotic Genomes
Opisthokonts	Holozoa	Metazoa	Arthropoda	Chelicerata	Acari	Varroa destructor	NCBI Eukaryotic Genomes
Opisthokonts	Holozoa	Metazoa	Arthropoda	Crustacea	Amphipoda	Parhayale hawaiensis	JGI Genome Database
Opisthokonts	Holozoa	Metazoa	Arthropoda	Crustacea	Cladocera	Daphnia pulex	JGI Genome Database
Opisthokonts	Holozoa	Metazoa	Arthropoda	Crustacea	Cladocera	Daphnia pulex	NCBI Eukaryotic Genomes
Opisthokonts	Holozoa	Metazoa	Arthropoda	Crustacea	Cladocera	Daphnia pulex v2010 genome release	wFleaBase
Opisthokonts	Holozoa	Metazoa	Arthropoda	Crustacea	Copepoda	Lepeophtheirus salmonis	NCBI Eukaryotic Genomes
Opisthokonts	Holozoa	Metazoa	Arthropoda	Insecta	Coleoptera	Tribolium castaneum	NCBI Eukaryotic Genomes
Opisthokonts	Holozoa	Metazoa	Arthropoda	Insecta	Diptera	Aedes aegypti	NCBI Eukaryotic Genomes
Opisthokonts	Holozoa	Metazoa	Arthropoda	Insecta	Diptera	Anopheles darlingi	NCBI Eukaryotic Genomes
Opisthokonts	Holozoa	Metazoa	Arthropoda	Insecta	Diptera	Anopheles gambiae	NCBI Eukaryotic Genomes
Opisthokonts	Holozoa	Metazoa	Arthropoda	Insecta	Diptera	Anopheles gambiae str. PEST	NCBI Eukaryotic Genomes
Opisthokonts	Holozoa	Metazoa	Arthropoda	Insecta	Diptera	Culex pipens	JGI Genome Database
Opisthokonts	Holozoa	Metazoa	Arthropoda	Insecta	Diptera	Culex quinquefasciatus	NCBI Eukaryotic Genomes
Opisthokonts	Holozoa	Metazoa	Arthropoda	Insecta	Diptera	Drosophila ananassae	Flybase
Opisthokonts	Holozoa	Metazoa	Arthropoda	Insecta	Diptera	Drosophila ananassae	NCBI Eukaryotic Genomes
Opisthokonts	Holozoa	Metazoa	Arthropoda	Insecta	Diptera	Drosophila elegans	NCBI Eukaryotic Genomes
Opisthokonts	Holozoa	Metazoa	Arthropoda	Insecta	Diptera	Drosophila erecta	Flybase
Opisthokonts	Holozoa	Metazoa	Arthropoda	Insecta	Diptera	Drosophila erecta	NCBI Eukaryotic Genomes
Opisthokonts	Holozoa	Metazoa	Arthropoda	Insecta	Diptera	Drosophila ficusphila	NCBI Eukaryotic Genomes
Opisthokonts	Holozoa	Metazoa	Arthropoda	Insecta	Diptera	Drosophila grimshawi	NCBI Eukaryotic Genomes
Opisthokonts	Holozoa	Metazoa	Arthropoda	Insecta	Diptera	Drosophila grimshawi	Flybase
Opisthokonts	Holozoa	Metazoa	Arthropoda	Insecta	Diptera	Drosophila kikkawai	NCBI Eukaryotic Genomes
Opisthokonts	Holozoa	Metazoa	Arthropoda	Insecta	Diptera	Drosophila melanogaster	Flybase
Opisthokonts	Holozoa	Metazoa	Arthropoda	Insecta	Diptera	Drosophila melanogaster	NCBI Eukaryotic Genomes
Opisthokonts	Holozoa	Metazoa	Arthropoda	Insecta	Diptera	Drosophila mojavensis	Flybase
Opisthokonts	Holozoa	Metazoa	Arthropoda	Insecta	Diptera	Drosophila mojavensis	NCBI Eukaryotic Genomes
Opisthokonts	Holozoa	Metazoa	Arthropoda	Insecta	Diptera	Drosophila persimilis	Flybase
Opisthokonts	Holozoa	Metazoa	Arthropoda	Insecta	Diptera	Drosophila persimilis	NCBI Eukaryotic Genomes
Opisthokonts	Holozoa	Metazoa	Arthropoda	Insecta	Diptera	Drosophila pseudoobscura	NCBI Eukaryotic Genomes
Opisthokonts	Holozoa	Metazoa	Arthropoda	Insecta	Diptera	Drosophila pseudoobscura	Flybase
Opisthokonts	Holozoa	Metazoa	Arthropoda	Insecta	Diptera	Drosophila pseudoobscura pseudoobscura	NCBI Eukaryotic Genomes
Opisthokonts	Holozoa	Metazoa	Arthropoda	Insecta	Diptera	Drosophila sechellia	Flybase
Opisthokonts	Holozoa	Metazoa	Arthropoda	Insecta	Diptera	Drosophila sechellia	NCBI Eukaryotic Genomes
Opisthokonts	Holozoa	Metazoa	Arthropoda	Insecta	Diptera	Drosophila simulans	Flybase
Opisthokonts	Holozoa	Metazoa	Arthropoda	Insecta	Diptera	Drosophila simulans	NCBI Eukaryotic Genomes
Opisthokonts	Holozoa	Metazoa	Arthropoda	Insecta	Diptera	Drosophila takahashii	NCBI Eukaryotic Genomes
Opisthokonts	Holozoa	Metazoa	Arthropoda	Insecta	Diptera	Drosophila virilis	Flybase
Opisthokonts	Holozoa	Metazoa	Arthropoda	Insecta	Diptera	Drosophila virilis	NCBI Eukaryotic Genomes
Opisthokonts	Holozoa	Metazoa	Arthropoda	Insecta	Diptera	Drosophila willistoni	NCBI Eukaryotic Genomes
Opisthokonts	Holozoa	Metazoa	Arthropoda	Insecta	Diptera	Drosophila willstoni	Flybase
Opisthokonts	Holozoa	Metazoa	Arthropoda	Insecta	Diptera	Drosophila yakuba	Flybase
Opisthokonts	Holozoa	Metazoa	Arthropoda	Insecta	Diptera	Drosophila yakuba	NCBI Eukaryotic Genomes
Opisthokonts	Holozoa	Metazoa	Arthropoda	Insecta	Diptera	Euglena gracilis	tbESTdb EST Database
Opisthokonts	Holozoa	Metazoa	Arthropoda	Insecta	Diptera	Mayetiola destructor	NCBI Eukaryotic Genomes
Opisthokonts	Holozoa	Metazoa	Arthropoda	Insecta	Hemiptera	Acyrthosiphon pisum	NCBI Eukaryotic Genomes
Opisthokonts	Holozoa	Metazoa	Arthropoda	Insecta	Hemiptera	Rhodnius prolixus	NCBI Eukaryotic Genomes
Opisthokonts	Holozoa	Metazoa	Arthropoda	Insecta	Hymenoptera	Acromyrmex echinatior	NCBI Eukaryotic Genomes
Opisthokonts	Holozoa	Metazoa	Arthropoda	Insecta	Hymenoptera	Apis florea	NCBI Eukaryotic Genomes
Opisthokonts	Holozoa	Metazoa	Arthropoda	Insecta	Hymenoptera	Apis mellifera	NCBI Eukaryotic Genomes
Opisthokonts	Holozoa	Metazoa	Arthropoda	Insecta	Hymenoptera	Atta cephalotes	NCBI Eukaryotic Genomes
Opisthokonts	Holozoa	Metazoa	Arthropoda	Insecta	Hymenoptera	Bombus impatiens	NCBI Eukaryotic Genomes
Opisthokonts	Holozoa	Metazoa	Arthropoda	Insecta	Hymenoptera	Bombus terrestris	NCBI Eukaryotic Genomes
Opisthokonts	Holozoa	Metazoa	Arthropoda	Insecta	Hymenoptera	Bombyx mori	NCBI Eukaryotic Genomes
Opisthokonts	Holozoa	Metazoa	Arthropoda	Insecta	Hymenoptera	Camponotus floridanus	NCBI Eukaryotic Genomes
Opisthokonts	Holozoa	Metazoa	Arthropoda	Insecta	Hymenoptera	Harpegnathos saltator	NCBI Eukaryotic Genomes
Opisthokonts	Holozoa	Metazoa	Arthropoda	Insecta	Hymenoptera	Linepithema humile	NCBI Eukaryotic Genomes
Opisthokonts	Holozoa	Metazoa	Arthropoda	Insecta	Hymenoptera	Megachile rotundata	NCBI Eukaryotic Genomes
Opisthokonts	Holozoa	Metazoa	Arthropoda	Insecta	Hymenoptera	Nasonia giraulti	NCBI Eukaryotic Genomes
Opisthokonts	Holozoa	Metazoa	Arthropoda	Insecta	Hymenoptera	Nasonia longicornis	NCBI Eukaryotic Genomes
Opisthokonts	Holozoa	Metazoa	Arthropoda	Insecta	Hymenoptera	Nasonia vitripennis	NCBI Eukaryotic Genomes
Opisthokonts	Holozoa	Metazoa	Arthropoda	Insecta	Hymenoptera	Pogonomyrmex barbatus	NCBI Eukaryotic Genomes
Opisthokonts	Holozoa	Metazoa	Arthropoda	Insecta	Hymenoptera	Solenopsis invicta	NCBI Eukaryotic Genomes
Opisthokonts	Holozoa	Metazoa	Arthropoda	Insecta	Phthiraptera	Pediculus humanus corporis	NCBI Eukaryotic Genomes
Opisthokonts	Holozoa	Metazoa	Chordata	Actinopterygii	Beloniformes	Oryzias latipes	NCBI Eukaryotic Genomes
Opisthokonts	Holozoa	Metazoa	Chordata	Actinopterygii	Coelacanthiformes	Latimeria chalumnae	NCBI Eukaryotic Genomes
Opisthokonts	Holozoa	Metazoa	Chordata	Actinopterygii	Cypriniformes	Danio rerio	NCBI Eukaryotic Genomes
Opisthokonts	Holozoa	Metazoa	Chordata	Actinopterygii	Cyprinodontiformes	Nothobranchius furzeri	NCBI Eukaryotic Genomes
Opisthokonts	Holozoa	Metazoa	Chordata	Actinopterygii	Cyprinodontiformes	Nothobranchius kuhntae	NCBI Eukaryotic Genomes
Opisthokonts	Holozoa	Metazoa	Chordata	Actinopterygii	Gadiformes	Gadus morhua	NCBI Eukaryotic Genomes
Opisthokonts	Holozoa	Metazoa	Chordata	Actinopterygii	Gasterosteiformes	Gasterosteus aculeatus	NCBI Eukaryotic Genomes
Opisthokonts	Holozoa	Metazoa	Chordata	Actinopterygii	Perciformes	Dicentrarchus labrax	NCBI Eukaryotic Genomes
Opisthokonts	Holozoa	Metazoa	Chordata	Actinopterygii	Perciformes	Labeotropheus fuelleborni	NCBI Eukaryotic Genomes
Opisthokonts	Holozoa	Metazoa	Chordata	Actinopterygii	Perciformes	Maylandia zebra	NCBI Eukaryotic Genomes
Opisthokonts	Holozoa	Metazoa	Chordata	Actinopterygii	Perciformes	Mchenga conophoros	NCBI Eukaryotic Genomes
Opisthokonts	Holozoa	Metazoa	Chordata	Actinopterygii	Perciformes	Melanochromis auratus	NCBI Eukaryotic Genomes
Opisthokonts	Holozoa	Metazoa	Chordata	Actinopterygii	Perciformes	Oreochromis niloticus	NCBI Eukaryotic Genomes
Opisthokonts	Holozoa	Metazoa	Chordata	Actinopterygii	Perciformes	Rhamphochromis esox	NCBI Eukaryotic Genomes
Opisthokonts	Holozoa	Metazoa	Chordata	Actinopterygii	Tetraodontiformes	Takifugu rubripes	JGI Genome Database
Opisthokonts	Holozoa	Metazoa	Chordata	Actinopterygii	Tetraodontiformes	Takifugu rubripes	NCBI Eukaryotic Genomes
Opisthokonts	Holozoa	Metazoa	Chordata	Actinopterygii	Tetraodontiformes	Tetraodon nigroviridis	NCBI Eukaryotic Genomes
Opisthokonts	Holozoa	Metazoa	Chordata	Amphibia	Anura	Xenopus (Silurana) tropicalis	NCBI Eukaryotic Genomes
Opisthokonts	Holozoa	Metazoa	Chordata	Amphibia	Anura	Xenopus tropicalis	JGI Genome Database
Opisthokonts	Holozoa	Metazoa	Chordata	Cephalochordata	Branchiostomidae	Branchiostoma floridae	JGI Genome Database
Opisthokonts	Holozoa	Metazoa	Chordata	Cephalochordata	Branchiostomidae	Branchiostoma floridae	NCBI Eukaryotic Genomes
Opisthokonts	Holozoa	Metazoa	Chordata	Chondrichthyes	Holocephali	Callorhinchus milii	NCBI Eukaryotic Genomes
Opisthokonts	Holozoa	Metazoa	Chordata	Mammalia	Carnivora	Ailuropoda melanoleuca	NCBI Eukaryotic Genomes
Opisthokonts	Holozoa	Metazoa	Chordata	Mammalia	Carnivora	Canis lupus	NCBI Eukaryotic Genomes
Opisthokonts	Holozoa	Metazoa	Chordata	Mammalia	Carnivora	Canis lupus familiaris	NCBI Eukaryotic Genomes
Opisthokonts	Holozoa	Metazoa	Chordata	Mammalia	Carnivora	Felis catus	NCBI Eukaryotic Genomes
Opisthokonts	Holozoa	Metazoa	Chordata	Mammalia	Carnivora	Mustela putorius furo	NCBI Eukaryotic Genomes
Opisthokonts	Holozoa	Metazoa	Chordata	Mammalia	Cetartiodactyla	Bos taurus	NCBI Eukaryotic Genomes
Opisthokonts	Holozoa	Metazoa	Chordata	Mammalia	Cetartiodactyla	Bubalus bubalis	NCBI Eukaryotic Genomes
Opisthokonts	Holozoa	Metazoa	Chordata	Mammalia	Cetartiodactyla	Odocoileus virginianus	NCBI Eukaryotic Genomes
Opisthokonts	Holozoa	Metazoa	Chordata	Mammalia	Cetartiodactyla	Ovis aries	NCBI Eukaryotic Genomes
Opisthokonts	Holozoa	Metazoa	Chordata	Mammalia	Cetartiodactyla	Sus scrofa	NCBI Eukaryotic Genomes
Opisthokonts	Holozoa	Metazoa	Chordata	Mammalia	Cetartiodactyla	Tursiops truncatus	NCBI Eukaryotic Genomes
Opisthokonts	Holozoa	Metazoa	Chordata	Mammalia	Cetartiodactyla	Vicugna pacos	NCBI Eukaryotic Genomes
Opisthokonts	Holozoa	Metazoa	Chordata	Mammalia	Chiroptera	Myotis lucifugus	NCBI Eukaryotic Genomes
Opisthokonts	Holozoa	Metazoa	Chordata	Mammalia	Chiroptera	Pteropus vampyrus	NCBI Eukaryotic Genomes
Opisthokonts	Holozoa	Metazoa	Chordata	Mammalia	Dasyuromorpha	Sarcophilus harrisii	NCBI Eukaryotic Genomes
Opisthokonts	Holozoa	Metazoa	Chordata	Mammalia	Didelphomorphia	Monodelphis domestica	NCBI Eukaryotic Genomes
Opisthokonts	Holozoa	Metazoa	Chordata	Mammalia	Diprotodontia	Macropus eugenii	NCBI Eukaryotic Genomes
Opisthokonts	Holozoa	Metazoa	Chordata	Mammalia	Hyracoidea	Procavia capensis	NCBI Eukaryotic Genomes
Opisthokonts	Holozoa	Metazoa	Chordata	Mammalia	Insectivora	Erinaceus europaeus	NCBI Eukaryotic Genomes
Opisthokonts	Holozoa	Metazoa	Chordata	Mammalia	Insectivora	Sorex araneus	NCBI Eukaryotic Genomes
Opisthokonts	Holozoa	Metazoa	Chordata	Mammalia	Lagomorpha	Ochotona princeps	NCBI Eukaryotic Genomes
Opisthokonts	Holozoa	Metazoa	Chordata	Mammalia	Lagomorpha	Oryctolagus cuniculus	NCBI Eukaryotic Genomes
Opisthokonts	Holozoa	Metazoa	Chordata	Mammalia	Monotremata	Ornithorhynchus anatinus	NCBI Eukaryotic Genomes
Opisthokonts	Holozoa	Metazoa	Chordata	Mammalia	Perissodactyla	Equus caballus	NCBI Eukaryotic Genomes
Opisthokonts	Holozoa	Metazoa	Chordata	Mammalia	Primates	Callithrix jacchus	NCBI Eukaryotic Genomes
Opisthokonts	Holozoa	Metazoa	Chordata	Mammalia	Primates	Gorilla gorilla	NCBI Eukaryotic Genomes
Opisthokonts	Holozoa	Metazoa	Chordata	Mammalia	Primates	Homo sapiens	JGI Genome Database
Opisthokonts	Holozoa	Metazoa	Chordata	Mammalia	Primates	Homo sapiens	NCBI Eukaryotic Genomes
Opisthokonts	Holozoa	Metazoa	Chordata	Mammalia	Primates	Macaca fascicularis	NCBI Eukaryotic Genomes
Opisthokonts	Holozoa	Metazoa	Chordata	Mammalia	Primates	Macaca mulatta	NCBI Eukaryotic Genomes
Opisthokonts	Holozoa	Metazoa	Chordata	Mammalia	Primates	Microcebus murinus	NCBI Eukaryotic Genomes
Opisthokonts	Holozoa	Metazoa	Chordata	Mammalia	Primates	Nomascus leucogenys	NCBI Eukaryotic Genomes
Opisthokonts	Holozoa	Metazoa	Chordata	Mammalia	Primates	Otolemur garnettii	NCBI Eukaryotic Genomes
Opisthokonts	Holozoa	Metazoa	Chordata	Mammalia	Primates	Pan troglodytes	NCBI Eukaryotic Genomes
Opisthokonts	Holozoa	Metazoa	Chordata	Mammalia	Primates	Pongo abelii	NCBI Eukaryotic Genomes
Opisthokonts	Holozoa	Metazoa	Chordata	Mammalia	Primates	Tarsius syrichta	NCBI Eukaryotic Genomes
Opisthokonts	Holozoa	Metazoa	Chordata	Mammalia	Proboscidea	Loxodonta africana	NCBI Eukaryotic Genomes
Opisthokonts	Holozoa	Metazoa	Chordata	Mammalia	Rodentia	Cavia porcellus	NCBI Eukaryotic Genomes
Opisthokonts	Holozoa	Metazoa	Chordata	Mammalia	Rodentia	Cricetulus griseus	NCBI Eukaryotic Genomes
Opisthokonts	Holozoa	Metazoa	Chordata	Mammalia	Rodentia	Dipodomys ordii	NCBI Eukaryotic Genomes
Opisthokonts	Holozoa	Metazoa	Chordata	Mammalia	Rodentia	Mus musculus	NCBI Eukaryotic Genomes
Opisthokonts	Holozoa	Metazoa	Chordata	Mammalia	Rodentia	Rattus norvegicus	NCBI Eukaryotic Genomes
Opisthokonts	Holozoa	Metazoa	Chordata	Mammalia	Rodentia	Spermophilus tridecemlineatus	NCBI Eukaryotic Genomes
Opisthokonts	Holozoa	Metazoa	Chordata	Mammalia	Scandentia	Tupaia belangeri	NCBI Eukaryotic Genomes
Opisthokonts	Holozoa	Metazoa	Chordata	Mammalia	Tenrecidae	Echinops telfairi	NCBI Eukaryotic Genomes
Opisthokonts	Holozoa	Metazoa	Chordata	Mammalia	Xenarthra	Choloepus hoffmanni	NCBI Eukaryotic Genomes
Opisthokonts	Holozoa	Metazoa	Chordata	Mammalia	Xenarthra	Dasypus novemcinctus	NCBI Eukaryotic Genomes
Opisthokonts	Holozoa	Metazoa	Chordata	Sauropsida	Aves	Gallus gallus	NCBI Eukaryotic Genomes
Opisthokonts	Holozoa	Metazoa	Chordata	Sauropsida	Aves	Meleagris gallopavo	NCBI Eukaryotic Genomes
Opisthokonts	Holozoa	Metazoa	Chordata	Sauropsida	Aves	Taeniopygia guttata	NCBI Eukaryotic Genomes
Opisthokonts	Holozoa	Metazoa	Chordata	Sauropsida	Squamata	Anolis carolinensis	NCBI Eukaryotic Genomes
Opisthokonts	Holozoa	Metazoa	Chordata	Sauropsida	Squamata	Python molurus	NCBI Eukaryotic Genomes
Opisthokonts	Holozoa	Metazoa	Chordata	Tunicata	Appendicularia	Oikopleura dioica	NCBI Eukaryotic Genomes
Opisthokonts	Holozoa	Metazoa	Chordata	Tunicata	Ascidiacea	Ciona intestinalis	JGI Genome Database
Opisthokonts	Holozoa	Metazoa	Chordata	Tunicata	Ascidiacea	Ciona intestinalis	NCBI Eukaryotic Genomes
Opisthokonts	Holozoa	Metazoa	Chordata	Tunicata	Ascidiacea	Ciona savignyi	NCBI Eukaryotic Genomes
Opisthokonts	Holozoa	Metazoa	Cnidaria	Anthozoa	Hexacorallia	Nematostella vectensis	JGI Genome Database
Opisthokonts	Holozoa	Metazoa	Echinodermata	Eleutherozoa	Echinoidea	Strongylocentrotus purpuratus	NCBI Eukaryotic Genomes
Opisthokonts	Holozoa	Metazoa	Hemichordata	Enteropneusta	Harrimaniidae	Saccoglossus kowalevskii	NCBI Eukaryotic Genomes
Opisthokonts	Holozoa	Metazoa	Mollusca	Gastropoda	Heterobranchia	Aplysia californica	NCBI Eukaryotic Genomes
Opisthokonts	Holozoa	Metazoa	Mollusca	Gastropoda	Patellogastropoda	Lottia gigantea	JGI Genome Database
Opisthokonts	Holozoa	Metazoa	Myxozoa	Malacosporea	(-)	Buddenbrockia plumatellae	tbESTdb EST Database
Opisthokonts	Holozoa	Metazoa	Nematoda	Chromadorea	Ascaridiae	Ascaris suum	NCBI Eukaryotic Genomes
Opisthokonts	Holozoa	Metazoa	Nematoda	Chromadorea	Heteroderidae	Heterodera glycines	NCBI Eukaryotic Genomes
Opisthokonts	Holozoa	Metazoa	Nematoda	Chromadorea	Heterorhabditidae	Heterorhabditis bacteriophora	NCBI Eukaryotic Genomes
Opisthokonts	Holozoa	Metazoa	Nematoda	Chromadorea	Meloidogynidae	Meloidogyne hapla	NCBI Eukaryotic Genomes
Opisthokonts	Holozoa	Metazoa	Nematoda	Chromadorea	Meloidogynidae	Meloidogyne incognita	NCBI Eukaryotic Genomes
Opisthokonts	Holozoa	Metazoa	Nematoda	Chromadorea	Neodiplogasteridae	Pristionchus pacificus	NCBI Eukaryotic Genomes
Opisthokonts	Holozoa	Metazoa	Nematoda	Chromadorea	Onchocercidae	Brugia malayi	NCBI Eukaryotic Genomes
Opisthokonts	Holozoa	Metazoa	Nematoda	Chromadorea	Onchocercidae	Loa loa	NCBI Eukaryotic Genomes
Opisthokonts	Holozoa	Metazoa	Nematoda	Chromadorea	Onchocercidae	Onchocerca volvulus	NCBI Eukaryotic Genomes
Opisthokonts	Holozoa	Metazoa	Nematoda	Chromadorea	Onchocercidae	Wuchereria bancrofti	NCBI Eukaryotic Genomes
Opisthokonts	Holozoa	Metazoa	Nematoda	Chromadorea	Rhabditidae	Caenorhabditis 11 MAF-2010	NCBI Eukaryotic Genomes
Opisthokonts	Holozoa	Metazoa	Nematoda	Chromadorea	Rhabditidae	Caenorhabditis angaria	NCBI Eukaryotic Genomes
Opisthokonts	Holozoa	Metazoa	Nematoda	Chromadorea	Rhabditidae	Caenorhabditis brenneri	NCBI Eukaryotic Genomes
Opisthokonts	Holozoa	Metazoa	Nematoda	Chromadorea	Rhabditidae	Caenorhabditis briggsae	NCBI Eukaryotic Genomes
Opisthokonts	Holozoa	Metazoa	Nematoda	Chromadorea	Rhabditidae	Caenorhabditis briggsae AF16	NCBI Eukaryotic Genomes
Opisthokonts	Holozoa	Metazoa	Nematoda	Chromadorea	Rhabditidae	Caenorhabditis elegans	NCBI Eukaryotic Genomes
Opisthokonts	Holozoa	Metazoa	Nematoda	Chromadorea	Rhabditidae	Caenorhabditis japonica	NCBI Eukaryotic Genomes
Opisthokonts	Holozoa	Metazoa	Nematoda	Chromadorea	Rhabditidae	Caenorhabditis remanei	NCBI Eukaryotic Genomes
Opisthokonts	Holozoa	Metazoa	Nematoda	Chromadorea	Strongyloididae	Strongyloides ratti	NCBI Eukaryotic Genomes
Opisthokonts	Holozoa	Metazoa	Nematoda	Enoplea	Trichinellidae	Trichinella spiralis	NCBI Eukaryotic Genomes
Opisthokonts	Holozoa	Metazoa	Placozoa	(-)	(-)	Trichoplax adherens	JGI Genome Database
Opisthokonts	Holozoa	Metazoa	Platyhelminthes	Trematoda	Digenea	Clonorchis sinensis	NCBI Eukaryotic Genomes
Opisthokonts	Holozoa	Metazoa	Platyhelminthes	Trematoda	Digenea	Schistosoma japonicum	NCBI Eukaryotic Genomes
Opisthokonts	Holozoa	Metazoa	Platyhelminthes	Trematoda	Digenea	Schistosoma mansoni	NCBI Eukaryotic Genomes
Opisthokonts	Holozoa	Metazoa	Platyhelminthes	Turbellaria	Acoela	Convoluta pulchra	tbESTdb EST Database
Apusozoa
Apusozoa	Apusomonadida	(-)	(-)	(-)	(-)	Thecamonas trahens = Amastigamonas sp. ATCC 50062	Broad Institute Origins of Multicellularity Project
Apusozoa	Apusomonadida	(-)	(-)	(-)	(-)	Thecamonas trahens ATCC 50062	NCBI Eukaryotic Genomes
Amoebozoa
Amoebozoa	Acanthamoebae	(-)	(-)	(-)	(-)	Acanthamoeba castellanii	tbESTdb EST Database
Amoebozoa	Acanthamoebae	(-)	(-)	(-)	(-)	Acanthamoeba castellanii	NCBI Eukaryotic Genomes
Amoebozoa	Tubulinea	"Echinamoeba + H. vermiformis clade"	(-)	(-)	(-)	Hartmannella vermiformis	tbESTdb EST Database
Amoebozoa	"Mycetozoa"	Dictyostelids	(-)	(-)	(-)	Dicytostelium discoideum AX4	NCBI Eukaryotic Genomes
Amoebozoa	"Mycetozoa"	Dictyostelids	(-)	(-)	(-)	Dicytostelium fasciculatum	NCBI Eukaryotic Genomes
Amoebozoa	"Mycetozoa"	Dictyosteliida	(-)	(-)	(-)	Dicytostelium purpureum	JGI Genome Database
Amoebozoa	"Mycetozoa"	Dictyosteliida	(-)	(-)	(-)	Dictyostelium purpureum	NCBI Eukaryotic Genomes
Amoebozoa	"Mycetozoa"	Dictyosteliida	(-)	(-)	(-)	Polysphondylium pallidum	tbESTdb EST Database
Amoebozoa	"Mycetozoa"	Dictyosteliida	(-)	(-)	(-)	Polysphondylium pallidum PN500	NCBI Eukaryotic Genomes
Amoebozoa	"Mycetozoa"	Myxogastrids	(-)	(-)	(-)	Hyperamoeba dachnya = Didymium dachnayum	tbESTdb EST Database
Amoebozoa	"Mycetozoa"	Myxogastrids	(-)	(-)	(-)	Hyperamoeba sp. ATCC 50570 = Stemonitis aff. flavogenita	tbESTdb EST Database
Amoebozoa	"Mycetozoa"	Myxogastrids	(-)	(-)	(-)	Physarum polycephalum	The Genome Institute
Amoebozoa	"Mycetozoa"	Myxogastrids	(-)	(-)	(-)	Physarum polycephalum	tbESTdb EST Database
Amoebozoa	Archamoebae	Entamoebidae	(-)	(-)	(-)	Entamoeba dispar SAW760	Amoebadb
Amoebozoa	Archamoebae	Entamoebidae	(-)	(-)	(-)	Entamoeba dispar SAW760	NCBI Eukaryotic Genomes
Amoebozoa	Archamoebae	Entamoebidae	(-)	(-)	(-)	Entamoeba histolytica HM-1:IMSS	Amoebadb
Amoebozoa	Archamoebae	Entamoebidae	(-)	(-)	(-)	Entamoeba histolytica HM-1:IMSS	NCBI Eukaryotic Genomes
Amoebozoa	Archamoebae	Entamoebidae	(-)	(-)	(-)	Entamoeba invadens IP1	Amoebadb
Amoebozoa	Archamoebae	Entamoebidae	(-)	(-)	(-)	Entamoeba invadens IP1	NCBI Eukaryotic Genomes
Amoebozoa	Archamoebae	Pelobionts	Mastigamoebidae	(-)	(-)	Mastigamoeba balamuthi	tbESTdb EST Database
Excavates
Excavates	Discoba	Euglenozoa	Diplonemids	(-)	(-)	Diplonema papillatum	tbESTdb EST Database
Excavates	Discoba	Euglenozoa	Euglenids	Euglenales	(-)	Astasia longa	tbESTdb EST Database
Excavates	Discoba	Euglenozoa	Kinetoplastids	Trypanosomatids	(-)	Leishmania braziliensis MHOM/BR/75/M2904	NCBI Eukaryotic Genomes
Excavates	Discoba	Euglenozoa	Kinetoplastids	Trypanosomatids	(-)	Leishmania infantum JPCM5	NCBI Eukaryotic Genomes
Excavates	Discoba	Euglenozoa	Kinetoplastids	Trypanosomatids	(-)	Leishmania major strain Friedlin	NCBI Eukaryotic Genomes
Excavates	Discoba	Euglenozoa	Kinetoplastids	Trypanosomatids	(-)	Trypanosoma brucei	NCBI Eukaryotic Genomes
Excavates	Discoba	Euglenozoa	Kinetoplastids	Trypanosomatids	(-)	Trypanosoma congolense IL3000	NCBI Eukaryotic Genomes
Excavates	Discoba	Euglenozoa	Kinetoplastids	Trypanosomatids	(-)	Trypanosoma cruzi	NCBI Eukaryotic Genomes
Excavates	Discoba	Euglenozoa	Kinetoplastids	Trypanosomatids	(-)	Trypanosoma vivax Y486	NCBI Eukaryotic Genomes
Excavates	Discoba	Heterolobosea	Schizopyrenida	Gruberellidae	(-)	Stachyamoeba lipophora	tbESTdb EST Database
Excavates	Discoba	Heterolobosea	Schizopyrenida	Vahlkampfiidae	(-)	Naegleria gruberi	JGI Genome Database
Excavates	Discoba	Heterolobosea	Schizopyrenida	Vahlkampfiidae	(-)	Naegleria gruberi	NCBI Eukaryotic Genomes
Excavates	Discoba	Heterolobosea	Schizopyrenida	Vahlkampfiidae	(-)	Sawyeria marylandensis	tbESTdb EST Database
Excavates	Discoba	Jakobids	Histionidae	(-)	(-)	Histiona aroides	tbESTdb EST Database
Excavates	Discoba	Jakobids	Histionidae	(-)	(-)	Reclinomonas americana	tbESTdb EST Database
Excavates	Discoba	Jakobids	Jakobidae	(-)	(-)	Jakoba bahamiensis	tbESTdb EST Database
Excavates	Discoba	Jakobids	Jakobidae	(-)	(-)	Jakoba libera	tbESTdb EST Database
Excavates	Discoba	Jakobids	(-)	(-)	(-)	Seculamonas ecuadoriensis	tbESTdb EST Database
Excavates	Metamonads	Fornicates	Eopharyngia	Diplomonads + Enteromonads	Giardiids	Giardia intestinalis	NCBI Eukaryotic Genomes
Excavates	Metamonads	Fornicates	Eopharyngia	Diplomonads + Enteromonads	Giardiids	Giardia Assemblage A isolate WB	Giardiadb
Excavates	Metamonads	Fornicates	Eopharyngia	Diplomonads + Enteromonads	Giardiids	Giardia Assemblage B isolate GS	Giardiadb
Excavates	Metamonads	Fornicates	Eopharyngia	Diplomonads + Enteromonads	Giardiids	Giardia Assemblage E isolate P15	Giardiadb
Excavates	Metamonads	Fornicates	Eopharyngia	Diplomonads + Enteromonads	(-)	Spironucleus vortens	JGI Genome Database
Excavates	Metamonads	Parabasalia	Trichomonadida	Trichomonadidae	(-)	Trichomonas vaginalis G3	NCBI Eukaryotic Genomes
Excavates	Metamonads	Preaxostyla	Oxymonads	(-)	(-)	Streblomastix strix	tbESTdb EST Database
Excavates	Metamonads	Preaxostyla	Trimastix	(-)	(-)	Trimastix pyriformis	tbESTdb EST Database
Excavates	Malawimonads	(-)	(-)	(-)	(-)	Malawimonas californiana	tbESTdb EST Database
Excavates	Malawimonads	(-)	(-)	(-)	(-)	Malawimonas jakobiformis	tbESTdb EST Database
Archaeplastids
Archaeplastida	Glaucophytes	Cyanophorales	(-)	(-)	(-)	Cyanophora paradoxa	tbESTdb EST Database
Archaeplastida	Glaucophytes	Glaucocystales	(-)	(-)	(-)	Glaucocystis nostochinearum	tbESTdb EST Database
Archaeplastida	Viridaeplantae	Chlorophyta	"CUT clade"	Chlorophyceae	Chlamydomonadales	Chlamydomonas incerta	tbESTdb EST Database
Archaeplastida	Viridaeplantae	Chlorophyta	"CUT clade"	Chlorophyceae	Chlamydomonadales	Chlamydomonas reinhardtii	JGI Genome Database
Archaeplastida	Viridaeplantae	Chlorophyta	"CUT clade"	Chlorophyceae	Chlamydomonadales	Polytomella parva	tbESTdb EST Database
Archaeplastida	Viridaeplantae	Chlorophyta	"CUT clade"	Chlorophyceae	Chlamydomonadales	Volvox carteri	JGI Genome Database
Archaeplastida	Viridaeplantae	Chlorophyta	"CUT clade"	Chlorophyceae	Sphaeropleales	Scenedesmus obliquus	tbESTdb EST Database
Archaeplastida	Viridaeplantae	Chlorophyta	"CUT clade"	Ulvophyceae	Dasycladales	Acetabularia acetabulum	tbESTdb EST Database
Archaeplastida	Viridaeplantae	Chlorophyta	"CUT clade"	Trebouxiophyceae	Chlorellales	Chlorella variabilis strain NC64A	JGI Genome Database
Archaeplastida	Viridaeplantae	Chlorophyta	"CUT clade"	Trebouxiophyceae	Chlorellales	Prototheca wickerhamii	tbESTdb EST Database
Archaeplastida	Viridaeplantae	Chlorophyta	"CUT clade"	Trebouxiophyceae	(-)	Coccomyxa sp. C-169	JGI Genome Database
Archaeplastida	Viridaeplantae	Chlorophyta	"CUT clade"	Trebouxiophyceae	(-)	Helicosporidium sp.	tbESTdb EST Database
Archaeplastida	Viridaeplantae	Chlorophyta	"Prasinophytes"	Mamiellales	(-)	Micromonas pusilla CCMP1545	JGI Genome Database
Archaeplastida	Viridaeplantae	Chlorophyta	"Prasinophytes"	Mamiellales	(-)	Micromonas sp.	tbESTdb EST Database
Archaeplastida	Viridaeplantae	Chlorophyta	"Prasinophytes"	Mamiellales	(-)	Ostreococcus tauri	JGI Genome Database
Archaeplastida	Viridaeplantae	Chlorophyta	"Prasinophytes"	Pycnococcales	(-)	Nephroselmis olivacea	tbESTdb EST Database
Archaeplastida	Viridaeplantae	Streptophyta	(-)	(-)	(-)	Mesostigma viride	tbESTdb EST Database
Archaeplastida	Viridaeplantae	Streptophyta	Embryophyta	Bryophyta	Bryopsida	Physcomitrella patens	JGI Genome Database
Archaeplastida	Viridaeplantae	Streptophyta	Embryophyta	Tracheophyta	Selaginellaceae	Selaginella moellendorfii	JGI Genome Database
Archaeplastida	Viridaeplantae	Streptophyta	Embryophyta	Magnoliophyta	Apocynaceae	Wrightia tinctoria	JGI Genome Database
Archaeplastida	Viridaeplantae	Streptophyta	Embryophyta	Magnoliophyta	Asteraceae	Artemisia annua	JGI Genome Database
Archaeplastida	Viridaeplantae	Streptophyta	Embryophyta	Magnoliophyta	Brassicaceae	Arabidopsis lyrata	JGI Genome Database
Archaeplastida	Viridaeplantae	Streptophyta	Embryophyta	Magnoliophyta	Cucurbitaceae	Cucumis sativus	JGI Genome Database
Archaeplastida	Viridaeplantae	Streptophyta	Embryophyta	Magnoliophyta	Fabaceae	Glycine max	JGI Genome Database
Archaeplastida	Viridaeplantae	Streptophyta	Embryophyta	Magnoliophyta	Lamiaceae	Leonotis nepetifolia	JGI Genome Database
Archaeplastida	Viridaeplantae	Streptophyta	Embryophyta	Magnoliophyta	Panicoideae	Sorghum bicolor	JGI Genome Database
Archaeplastida	Viridaeplantae	Streptophyta	Embryophyta	Magnoliophyta	Phrymaceae	Mimulus guttatus	JGI Genome Database
Archaeplastida	Viridaeplantae	Streptophyta	Embryophyta	Magnoliophyta	Poaceae	Brachypodium distachyon	JGI Genome Database
Archaeplastida	Viridaeplantae	Streptophyta	Embryophyta	Magnoliophyta	Salicaceae	Populus trichocarpa	JGI Genome Database
CCTH
CCTH	Cryptomonads	"Guillardia + Hanusia clade"	(-)	(-)	(-)	Guillardia theta	tbESTdb EST Database
CCTH	Cryptomonads	"Guillardia + Hanusia clade"	(-)	(-)	(-)	Guillardia theta	NCBI Eukaryotic Genomes
CCTH	Cryptomonads	"Guillardia + Hanusia clade"	(-)	(-)	(-)	Guillardia theta CCMP 2712	JGI Genome Database
CCTH	Cryptomonads	Cryptomonadales	Cryptomonadaceae	(-)	(-)	Cryptomonas paramecium	NCBI Eukaryotic Genomes
CCTH	Cryptomonads	Cryptomonadales	Hemiselmidaceae	(-)	(-)	Hemiselmis andersenii	NCBI Eukaryotic Genomes
CCTH	Haptophytes	Pavlovales	Pavlovaceae	(-)	(-)	Pavlova lutheri	tbESTdb EST Database
CCTH	Haptophytes	Prymnesiophytes	Isochrysidales	(-)	(-)	Emiliania huxleyi	JGI Genome Database
CCTH	Haptophytes	Prymnesiophytes	Isochrysidales	(-)	(-)	Isochrysis galbana CCMP 1323	tbESTdb EST Database
SAR
SAR	Alveolates	Apicomplexa	Aconoidasida	Haemosporida	(-)	Plasmodium berghei	PlasmoDB
SAR	Alveolates	Apicomplexa	Aconoidasida	Haemosporida	(-)	Plasmodium berghei	NCBI Eukaryotic Genomes
SAR	Alveolates	Apicomplexa	Aconoidasida	Haemosporida	(-)	Plasmodium chabaudi	PlasmoDB
SAR	Alveolates	Apicomplexa	Aconoidasida	Haemosporida	(-)	Plasmodium chabaudi chabaudi	NCBI Eukaryotic Genomes
SAR	Alveolates	Apicomplexa	Aconoidasida	Haemosporida	(-)	Plasmodium falciparum	NCBI Eukaryotic Genomes
SAR	Alveolates	Apicomplexa	Aconoidasida	Haemosporida	(-)	Plasmodium falciparum	PlasmoDB
SAR	Alveolates	Apicomplexa	Aconoidasida	Haemosporida	(-)	Plasmodium falciparum 3D7	NCBI Eukaryotic Genomes
SAR	Alveolates	Apicomplexa	Aconoidasida	Haemosporida	(-)	Plasmodium knowlesi	PlasmoDB
SAR	Alveolates	Apicomplexa	Aconoidasida	Haemosporida	(-)	Plasmodium knowlesi strain H	NCBI Eukaryotic Genomes
SAR	Alveolates	Apicomplexa	Aconoidasida	Haemosporida	(-)	Plasmodium vivax	PlasmoDB
SAR	Alveolates	Apicomplexa	Aconoidasida	Haemosporida	(-)	Plasmodium vivax	NCBI Eukaryotic Genomes
SAR	Alveolates	Apicomplexa	Aconoidasida	Haemosporida	(-)	Plasmodium yoelii	NCBI Eukaryotic Genomes
SAR	Alveolates	Apicomplexa	Aconoidasida	Haemosporida	(-)	Plasmodium yoelii	PlasmoDB
SAR	Alveolates	Apicomplexa	Aconoidasida	Haemosporida	(-)	Plasmodium yoelii yoelii	NCBI Eukaryotic Genomes
SAR	Alveolates	Apicomplexa	Aconoidasida	Piroplasmida	Babesiidae	Babesia bovis	NCBI Eukaryotic Genomes
SAR	Alveolates	Apicomplexa	Aconoidasida	Piroplasmida	Theileriidae	Theileria annulata strain Ankara	NCBI Eukaryotic Genomes
SAR	Alveolates	Apicomplexa	Aconoidasida	Piroplasmida	Theileriidae	Theileria parva	NCBI Eukaryotic Genomes
SAR	Alveolates	Apicomplexa	Coccidia	Eimeriorina	Cryptosporidiidae	Cryptosporidium andersoni	CryptoDB
SAR	Alveolates	Apicomplexa	Coccidia	Eimeriorina	Cryptosporidiidae	Cryptosporidium baileyi	CryptoDB
SAR	Alveolates	Apicomplexa	Coccidia	Eimeriorina	Cryptosporidiidae	Cryptosporidium bovis	CryptoDB
SAR	Alveolates	Apicomplexa	Coccidia	Eimeriorina	Cryptosporidiidae	Cryptosporidium canis	CryptoDB
SAR	Alveolates	Apicomplexa	Coccidia	Eimeriorina	Cryptosporidiidae	Cryptosporidium cf. molnari	CryptoDB
SAR	Alveolates	Apicomplexa	Coccidia	Eimeriorina	Cryptosporidiidae	Cryptosporidium cf. parvum	CryptoDB
SAR	Alveolates	Apicomplexa	Coccidia	Eimeriorina	Cryptosporidiidae	Cryptosporidium felis	CryptoDB
SAR	Alveolates	Apicomplexa	Coccidia	Eimeriorina	Cryptosporidiidae	Cryptosporidium fragile	CryptoDB
SAR	Alveolates	Apicomplexa	Coccidia	Eimeriorina	Cryptosporidiidae	Cryptosporidium galli	CryptoDB
SAR	Alveolates	Apicomplexa	Coccidia	Eimeriorina	Cryptosporidiidae	Cryptosporidium hominis	NCBI Eukaryotic Genomes
SAR	Alveolates	Apicomplexa	Coccidia	Eimeriorina	Cryptosporidiidae	Cryptosporidium hominis	CryptoDB
SAR	Alveolates	Apicomplexa	Coccidia	Eimeriorina	Cryptosporidiidae	Cryptosporidium meleagridis	CryptoDB
SAR	Alveolates	Apicomplexa	Coccidia	Eimeriorina	Cryptosporidiidae	Cryptosporidium muris	CryptoDB
SAR	Alveolates	Apicomplexa	Coccidia	Eimeriorina	Cryptosporidiidae	Cryptosporidium muris RN66	NCBI Eukaryotic Genomes
SAR	Alveolates	Apicomplexa	Coccidia	Eimeriorina	Cryptosporidiidae	Cryptosporidium parvum Iowa II	CryptoDB
SAR	Alveolates	Apicomplexa	Coccidia	Eimeriorina	Cryptosporidiidae	Cryptosporidium parvum Iowa II	CryptoDB
SAR	Alveolates	Apicomplexa	Coccidia	Eimeriorina	Cryptosporidiidae	Cryptosporidium parvum Iowa II	NCBI Eukaryotic Genomes
SAR	Alveolates	Apicomplexa	Coccidia	Eimeriorina	Cryptosporidiidae	Cryptosporidium saurophilum	CryptoDB
SAR	Alveolates	Apicomplexa	Coccidia	Eimeriorina	Cryptosporidiidae	Cryptosporidium serpentis	CryptoDB
SAR	Alveolates	Apicomplexa	Coccidia	Eimeriorina	Cryptosporidiidae	Cryptosporidium sp. unclassified strains	CryptoDB
SAR	Alveolates	Apicomplexa	Coccidia	Eimeriorina	Cryptosporidiidae	Cryptosporidium sp. W10998 SMC-2008	CryptoDB
SAR	Alveolates	Apicomplexa	Coccidia	Eimeriorina	Cryptosporidiidae	Cryptosporidium struthionis	CryptoDB
SAR	Alveolates	Apicomplexa	Coccidia	Eimeriorina	Cryptosporidiidae	Cryptosporidium suis	CryptoDB
SAR	Alveolates	Apicomplexa	Coccidia	Eimeriorina	Cryptosporidiidae	Cryptosporidium wrairi	CryptoDB
SAR	Alveolates	Apicomplexa	Coccidia	Eimeriorina	Eimeriidae	Eimeria tenella str. Houghton	NCBI Eukaryotic Genomes
SAR	Alveolates	Apicomplexa	Coccidia	Eimeriorina	Sarcocystidae	Neospora caninum Liverpool	NCBI Eukaryotic Genomes
SAR	Alveolates	Apicomplexa	Coccidia	Eimeriorina	Sarcocystidae	Toxoplasma gondii	NCBI Eukaryotic Genomes
SAR	Alveolates	Apicomplexa	Gregarinia	Eugregarinida	Gregarinidae	Gregarina niphandrodes	NCBI Eukaryotic Genomes
SAR	Alveolates	Apicomplexa	Gregarinia	Eugregarinida	Lecudinidae	Ascogregarina taiwanensis	NCBI Eukaryotic Genomes
SAR	Alveolates	Ciliates	Intramacronucleata	Oligohymenophorea	(-)	Anophryoides haemophila	tbESTdb EST Database
SAR	Alveolates	Ciliates	Intramacronucleata	Oligohymenophorea	Hymenostomatida	Ichthyophthirius multifiliis	NCBI Eukaryotic Genomes
SAR	Alveolates	Ciliates	Intramacronucleata	Oligohymenophorea	Hymenostomatida	Tetrahymena thermophila	tbESTdb EST Database
SAR	Alveolates	Ciliates	Intramacronucleata	Oligohymenophorea	Hymenostomatida	Tetrahymena thermophila SB210	NCBI Eukaryotic Genomes
SAR	Alveolates	Ciliates	Intramacronucleata	Spirotrichea	Stichotrichia	Oxytricha trifallax	tbESTdb EST Database
SAR	Alveolates	Ciliates	Intramacronucleata	Spirotrichea	Stichotrichia	Paramecium tetraurelia	NCBI Eukaryotic Genomes
SAR	Alveolates	Dinoflagellates	Gymnodiniales	Gymnodiniaceae	(-)	Karlodinium micrum	tbESTdb EST Database
SAR	Alveolates	Dinoflagellates	Peridinales	Peridinaceae	(-)	Heterocapsa triquetra	tbESTdb EST Database
SAR	Alveolates	Perkinsea	(-)	(-)	(-)	Perkinsus marinus ATCC 50983	NCBI Eukaryotic Genomes
SAR	Rhizara	Foraminifera	Textulariida	Astrorhizida	Saccamminidae	Astrammina rara	NCBI Eukaryotic Genomes
SAR	Rhizaria	Cercozoa	Filosa	Cercomonadida	Cercomonadidae	Paracercomonas marina (ATCC 50319)	tbESTdb EST Database
SAR	Rhizaria	Cercozoa	Filosa	Chlorarachniophytes	(-)	Bigelowiella natans	JGI Genome Database
SAR	Rhizaria	Cercozoa	Filosa	Chlorarachniophytes	(-)	Bigelowiella natans	tbESTdb EST Database
SAR	Rhizaria	Cercozoa	Filosa	Chlorarachniophytes	(-)	Bigelowiella natans	NCBI Eukaryotic Genomes
SAR	Stramenopiles	Sloomycetes	Oomycetes	Peronosporales	(-)	Hyaloperonospora arabidopsidis Emoy2	NCBI Eukaryotic Genomes
SAR	Stramenopiles	Sloomycetes	Oomycetes	Peronosporales	(-)	Phytophthora capsici LT1534	JGI Genome Database
SAR	Stramenopiles	Sloomycetes	Oomycetes	Peronosporales	(-)	Phytophthora infestans T30-4	NCBI Eukaryotic Genomes
SAR	Stramenopiles	Sloomycetes	Oomycetes	Peronosporales	(-)	Phytophthora ramorum	JGI Genome Database
SAR	Stramenopiles	Sloomycetes	Oomycetes	Peronosporales	(-)	Phytophthora ramorum	NCBI Eukaryotic Genomes
SAR	Stramenopiles	Sloomycetes	Oomycetes	Peronosporales	(-)	Phytophthora sojae	JGI Genome Database
SAR	Stramenopiles	Sloomycetes	Oomycetes	Peronosporales	(-)	Phytophthora sojae	NCBI Eukaryotic Genomes
SAR	Stramenopiles	Sloomycetes	Oomycetes	Pythiales	Pythiaceae	Pythium ultimum DAOM BR144	NCBI Eukaryotic Genomes
SAR	Stramenopiles	Sloomycetes	Oomycetes	Saprogleniales	Saprogleniaceae	Saprolegnia parasitica CBS 223.65	NCBI Eukaryotic Genomes
SAR	Stramenopiles	Slopalinids	(-)	(-)	(-)	Blastocystis hominis	tbESTdb EST Database
SAR	Stramenopiles	Slopalinids	(-)	(-)	(-)	Blastocystis hominis	NCBI Eukaryotic Genomes
SAR	Stramenopiles	Stramenochromes	Bacillariophyta	Baillariophyceae	Bacillariales	Fragilariopsis cylindrus	JGI Genome Database
SAR	Stramenopiles	Stramenochromes	Bacillariophyta	Bacillariophyceae	Naviculales	Phaeodactylum tricornutum	JGI Genome Database
SAR	Stramenopiles	Stramenochromes	Bacillariophyta	Bacillariophyceae	Naviculales	Phaeodactylum tricornutum CCAP 1055/1	NCBI Eukaryotic Genomes
SAR	Stramenopiles	Stramenochromes	Bacillariophyta	Coscinodiscophyceae	Thalassiosirales	Thalassiosira pseudonana CCMP1335	NCBI Eukaryotic Genomes
SAR	Stramenopiles	Stramenochromes	Bacillariophyta	Coscinodiscophyceae	Thalassiosirales	Thalassosira pseudonana	JGI Genome Database
SAR	Stramenopiles	Stramenochromes	Pelagophyceae	(-)	(-)	Aureococcus anophagefferens	JGI Genome Database
SAR	Stramenopiles	Stramenochromes	Pelagophyceae	(-)	(-)	Aureococcus anophagefferens	NCBI Eukaryotic Genomes
SAR	Stramenopiles	Stramenochromes	Phaeophyceae	Ectocarpales	Ectocarpaceae	Ectocarpus siliculosus	NCBI Eukaryotic Genomes
