# Supplementary material for: Nitrile Hydratase Genes Are Present in Multiple Eukaryotic Supergroups
Source: PLoS One. 2012 Apr 10;7(4):e32867. doi: 10.1371/journal.pone.0032867 (PMC3323583; doi:10.1371/journal.pone.0032867)
Supplement: Table S3 — Prokaryotic nitrile hydratases used in the phylogenetic analyses. Sequences were chosen from the top BLASTp hits to the Monosiga brevicollis nitrile hydratase protein sequence from the firmicute, actinobacterial, cyanobacterial and proteobacterial clades. These sequences were concatenated in a 5′-beta-alpha-3′ arrangement for the total concatenated nitrile hydratase alignment that produced the phylogeny in figure 2. The two subunits from the different Roseobacter strains were concatenated together. The subunit sequences from Rhodococcus sp. and Pseudonocardia thermophila were not used in the concatenated alignment. All alpha subunits and beta subunits were used for the alignments that produced the maximum likelihood trees in figures S1 and S2 respectively. (XLS) [file pone.0032867.s006.xls]

## Sheet: Sheet1
Bacterial Group	Species	Alpha subunit	Beta Subunit
Actinobacteria	Pseudonocardia dioxanivorans CB1190	gi|331697049	gi|331697048
Actinobacteria	Rhodococcus opacus	gi|255957526	gi|255957525
Actinobacteria	Rhodococcus sp.	gi|2499194	n/a
Actinobacteria	Pseudonocardia thermophila	n/a	gi|44888248
Cyanobacteria	Synechococcus sp. PCC 7002	gi|170079489	gi|170079490
Cyanobacteria	Acaryochloris marina MBIC11017	gi|158334373	gi|158334374
Cyanobacteria	Raphidiopsis brookii D9	gi|282895832	gi|282895833
Firmicutes	Caldalkalibacillus thermarum TA2.A1	gi|335038651	gi|335038652
Firmicutes	Bacillus sp. RAPc8	gi|27804766	gi|149241109
Proteobacteria	Methylobacterium radiotolerans JCM 2831	gi|170747337	gi|170747338
Proteobacteria	Klebsiella pneumoniae 342	gi|206577794	gi|206577202
Proteobacteria	Pantoea sp. At-9b	gi|317052920	gi|317052919
Proteobacteria	Roseobacter sp. CCS2	gi|126735990
Proteobacteria	Roseobacter sp. SK209-2-6		gi|126739992
Proteobacteria	Pseudomonas chlororaphis	gi|128172	gi|126739992
